# Supplementary material for: Reducing Anxiety with Nature and Gardening (RANG): Evaluating the Impacts of Gardening and Outdoor Activities on Anxiety among U.S. Adults during the COVID-19 Pandemic
Source: Int J Environ Res Public Health. 2022 Apr 22;19(9):5121. doi: 10.3390/ijerph19095121 (PMC9100102; doi:10.3390/ijerph19095121)
Supplement: Supplementary file 1 [file ijerph-19-05121-s001.zip]

Archive with 1 entries (1 files):
- ijerph-1640005-supplementary.pdf
